# Supplementary material for: Tandem Transesterification–Esterification Reactions Using a Hydrophilic Sulfonated Silica Catalyst for the Synthesis of Wintergreen Oil from Acetylsalicylic Acid Promoted by Microwave Irradiation
Source: Molecules. 2022 Jul 26;27(15):4767. doi: 10.3390/molecules27154767 (PMC9330306; doi:10.3390/molecules27154767)
Supplement: Supplementary file 1 [file molecules-27-04767-s001.zip]

Archive with 1 entries (1 files):
- molecules-1770301-supplementary.pdf
